# Supplementary material for: Physicochemical quality assessment of various brands of paracetamol tablets sold in Freetown Municipality
Source: Heliyon. 2024 Feb 2;10(3):e25502. doi: 10.1016/j.heliyon.2024.e25502 (PMC10865243; doi:10.1016/j.heliyon.2024.e25502)
Supplement: Multimedia component 1 [file mmc1.xlsx]

## Sheet: Sheet1
NO	NAME OF SAMPLES	MANUFACTURER’S NAME AND ADRESS	Cost /per box/	Registration status	BATCH NO	Code	MFD
							EXP
1.	Emzor paracetamol	Emzor pharmaceuticals industries ltd, Nigeria	Le 17,000 per box of 96 tablets	Registered	1404A	P001	3.21
							3.26
2.	Stopadol paracetamol	Yangtze River pharmaceuticals co. ltd, China	Le 10,000 per box of 20tabs	Registered	111220	P002	NIL
			10 x 5box = Le 50,000				2023-11-01
3.	Miral Para tablet	Baroque pharmaceuticals pvt. Ltd. India (imported by miral healthcare ltd)	Le 17,000 per box of 96tablets	Registered	G011332	P003	2021-08-01
							2025-07-01
4.	Panadol	GlaxoSmithKline consumer, Nigeria	Le 57,000 per box of 100 tablets	Not registered	C021	P004	2021-02-01
							2024-02-01
5.	Panatol – 500	Laborate pharmaceuticals, India	Le 25,000 per box of 96 tablets	Registered	PNTQT-006	P005	2021-11-01
							2024-10-01
6.	HTC-NOVA 500	Laborate pharmaceuticals, India (for HAMDALAYE TRADING CO. LTD)	Le 16,000 per box of 100 tablets	Registered	HNVQT-001	P006	2021-10-01
							2024-09-01
7.	MIKALGIN-AP	MIHIKA PHARMACEUTICALS, INDIA	Le 30,000 per box of 100 tablets	Registered	AI 0006	P007	2021-09-01
							2024-08-01
8.	HANAGIN	McCoy Pharmaceuticals pvt. Ltd. India (for All Nations pharmaceuticals)	Le 15,000 per box of 100 tablets	Registered	MP20652	P008	2020-09-01
							2023-08-01
9.	PYREGO-500	MIHIKA PHARMACEUTICALS, India.	Le 18,000 per box of 100 tablets	Registered	M21040	P009	2024-11-01
							2024-10-01
10.	Singa paracetamol	Hebei jiheng(Group) pharmaceuticals Co. Ltd, China (Manufactured For Singa trading co. ltd )	Le 15,000 per box of 96 tablets	Registered	210716	P010	2021-07-01
							2024-06-01
11.	Paracetamol 500mg tablets	Bristol laboratories limited, United Kingdom	Le 25,000/box of 32tablets	Not registered	E6220021	P011	NIL
			32 x 3 box= le 75,000				2025-09-01
12.	Paracetamol tablets Bp 500mg	Aura Lifecare Pvt. Ltd. India.	Le 18,000 per box of 100 tablets	Registered	T002210	P012	2022-03-01
							2025-02-01
13.	Paracetamol tablets 500mg	Jiangxi xierkangtai pharmaceuticals Co. Ltd, China	Le 18,000 per box of 100 tablets	Registered	220104	P013	2022-01-01
							2025-01-01
14.	Paracetamol tablets BP 500mg	Twin impex, india.	Le 13,000 per box of 96tablets	Not registered	V20182	P014	2020-09-01
							2023-08-01
15.	Paracetamol tablets Bp 500mg	Asston Pharmaceuticals pvt. Ltds, India	Le 18,000	Registered	1	P015	2022-04-01
							2025-03-01

## Sheet: friability 
Samples	No. of Tablets	Initial weight (g)	Final weight (g) after Friability		Result (%)
				(W1-W2)
P001	20	11.04	10.98	0.06	0.543478
P002	20	11.82	11.8	0.02	0.169205
P003	20	12.99	12.97	0.02	0.153965
P004	20	13.47	13.43	0.04	0.296956
P005	20	12.27	12.23	0.04	0.325998
P006	20	13.89	13.85	0.04	0.287977
P007	20	11.96	11.88	0.08	0.668896
P008	20	12.07	12.04	0.03	0.24855
P009	20	11.98	11.93	0.05	0.417362
P010	20	11.42	11.4	0.02	0.175131
P011	20	11.23	11.22	0.01	0.0890472
P012	20	12.35	12.32	0.03	0.242915
P013	20	10.65	10.63	0.02	0.187793
P014	20	12.55	12.53	0.02	0.159363
P015	220	11.64	11.55	0.09	0.773196

## Sheet: Assay
samples	S1a	S1b	S1c	Aver. S1	S2a	S2b	S2c	Aver S2	S3a	S3b	S3c	Aver. S3	Standard deviation	% content S1	% content s2	% content s3	average %	Samples	Acceptance Value (AV) %
P001	0.539	0.5395	0.5396	0.539367	0.5401	0.5398	0.539	0.539633	0.5386	0.5372	0.5371	0.537633	0.202506	100.581	100.631	100.258	100.49	P001	1.98024
P002	0.528	0.5277	0.5285	0.528067	0.5289	0.5285	0.5281	0.5285	0.5275	0.5272	0.5267	0.527133	0.13024	98.474	98.5548	98.2999	98.4429	P002	3.05517
P003	0.5466	0.5469	0.5466	0.5467	0.5468	0.547	0.5469	0.5469	0.5469	0.5469	0.5469	0.5469	0.0215329	101.949	101.986	101.986	101.974	P003	3.44939
P004	0.5402	0.5395	0.5414	0.540367	0.5422	0.5414	0.541	0.541533	0.5425	0.5507	0.5517	0.5483	0.798775	100.768	100.985	102.247	101.333	P004	15.0902
P005	0.5355	0.5346	0.5414	0.537167	0.5389	0.5387	0.5385	0.5387	0.5383	0.5386	0.5386	0.5385	0.155442	100.171	100.457	100.42	100.349	P005	3.58539
P006	0.5329	0.5323	0.5324	0.532533	0.5327	0.5331	0.5333	0.533033	0.5336	0.533	0.5327	0.5331	0.0577565	99.3069	99.4002	99.4126	99.3732	P006	4.98503
P007	0.5218	0.522	0.5218	0.521867	0.5217	0.5221	0.5215	0.521767	0.5209	0.5211	0.5218	0.521267	0.059945	97.3178	97.2991	97.2059	97.2743	P007	3.95427
P008	0.5123	0.5155	0.5167	0.514833	0.5161	0.516	0.5158	0.515967	0.5163	0.5162	0.5166	0.516367	0.148318	96.0062	96.2176	96.2922	96.172	P008	7.11735
P009	0.5364	0.5307	0.5251	0.530733	0.52522	0.5263	0.5311	0.52754	0.533	0.5338	0.5335	0.533433	0.550136	98.9713	98.3758	99.4747	98.9406	P009	7.42809
P010	0.5463	0.5445	0.5495	0.546767	0.5509	0.531	0.53	0.5373	0.5335	0.5341	0.5328	0.533467	1.27663	101.961	100.196	99.481	100.546	P010	1.89177
P011	0.5132	0.5228	0.5228	0.5196	0.5232	0.5241	0.5252	0.524167	0.5273	0.5288	0.5318	0.5293	0.904943	96.8951	97.7467	98.704	97.7819	P011	3.78123
P012	0.5305	0.5298	0.5293	0.529867	0.5296	0.5296	0.5301	0.529767	0.5301	0.5301	0.5298	0.53	0.0218299	98.8096	98.791	98.8345	98.8117	P012	1.51337
P013	0.534	0.5369	0.537	0.535967	0.5371	0.5387	0.5415	0.5391	0.5422	0.5418	0.5428	0.542267	0.587415	99.9472	100.531	101.122	100.534	P013	7.63858
P014	0.5455	0.5452	0.5452	0.5453	0.5124	0.5124	0.5121	0.5123	0.5123	0.5115	0.5112	0.511667	3.5875	101.688	95.5338	95.4157	97.5457	P014	5.16405
P015	0.5348	0.535	0.5386	0.536133	0.5375	0.5394	0.5491	0.542	0.5498	0.5484	0.5494	0.5492	1.22045	99.9782	101.072	102.415	101.155	P015	5.00007
								weight of individual tablets								weight of individual tabs		X	X-x̅	X-x̅²					weight of individual tabs		X	X-x̅	X-x̅²
								emzor P001		X	X-x̅	X-x̅²				paracetamol P014									Asston paracetamol P015
								1	0.5505	99.7975	-0.69251	0.47957				1	0.6109	95.7464	-1.79926	3.23734					1	0.5847	100.439	-0.716316	0.513108
								2	0.5545	100.523	0.0326313	0.0010648	S.D =	0.825099		2	0.6263	98.1601	0.614382	0.377465	S.D(s)=	1.75407			2	0.614	105.472	4.31679	18.6347	S.D(s)=	2.08336
								3	0.5555	100.704	0.213917	0.0457603				3	0.6214	97.3921	-0.153596	0.0235916					3	0.587	100.834	-0.321225	0.103186
								4	0.5508	99.8519	-0.638124	0.407202	AV = |M-x̅ + KS			4	0.6292	98.6146	1.0689	1.14255	x̅<98.5%, then				4	0.6017	103.359	2.20392	4.85725	AV = |M-x̅ + KS
								5	0.557	100.976	0.485844	0.236045	Where 98.5%≤ x̅ ≤ 101.5%			5	0.6178	96.8279	-0.717824	0.515271	AV = |M-x̅ + KS				5	0.5708	98.0511	-3.10403	9.63503	Where 98.5%≤ x̅ ≤ 101.5%
								6	0.5611	101.719	1.22911	1.51072	so M= 98.5			6	0.6324	99.1161	1.57044	2.46627	so M= 98.5				6	0.5878	100.971	-0.183803	0.0337835	so M= 98.5
								7	0.56	101.52	1.0297	1.06028	AV = KS			7	0.5986	93.8187	-3.72704	13.8908	(AV = 98.5 – x̅ + ks)				7	0.5765	99.0302	-2.1249	4.51519	AV = KS
								8	0.5459	98.9636	-1.52642	2.32996	k = 2.4			8	0.6237	97.7526	0.206884	0.0428009	k = 2.4				8	0.5925	101.779	0.623555	0.388821	k = 2.4
								9	0.5531	100.269	-0.221168	0.0489153	s=SD			9	0.6259	98.0974	0.55169	0.304362					9	0.5884	101.074	-0.0807358	0.00651827
								10	0.5548	100.577	0.0870169	0.00757194	AV=	1.98024		10	0.6376	99.9311	2.38543	5.69029	AV=	5.16405			10	0.5853	100.542	-0.613249	0.376074	A.V=	5.00007
								AVER. WEIGHT 10	0.55432	100.49						average weight of 10 tab	0.62238	97.5457							average weight of 10 tab	0.58887	101.155
								SUM OF			∑(X-x̅)²	6.1271							∑(X-x̅)²	27.6908								∑(X-x̅)²	39.0636
									x̅=	100.49
								weight of individual tablets
								stoppadol P002		x	X-x̅	X-x̅²				weight of individual tabs		x	X-x̅	X-x̅²
								1	0.5916	98.9026	0.460341	0.211914				hanagin p008
								2	0.5941	99.3206	0.878287	0.771388	S.D(S) =	1.24919		1	0.5958	94.6688	-1.50313	2.25941
								3	0.5834	97.5318	-0.91052	0.829046				2	0.5986	95.1137	-1.05823	1.11985
								4	0.5949	99.4543	1.01203	1.0242	x̅<98.5%, then			3	0.6298	100.071	3.89925	15.2042	S.D(s) =	1.99555
								5	0.5736	95.8934	-2.54887	6.49672	AV = |M-x̅ + KS			4	0.6227	98.9431	2.77111	7.67903
								6	0.5935	99.2203	0.77798	0.605253	so M= 98.5			5	0.5975	94.939	-1.23301	1.52033	x̅<98.5%, then
								7	0.5905	98.7187	0.276445	0.0764221	(AV = 98.5 – x̅ + ks)			6	0.6028	95.7811	-0.390878	0.152786	AV = |M-x̅ + KS
								8	0.5815	97.2141	-1.22816	1.50837	k = 2.4			7	0.5939	94.3669	-1.80503	3.25814	so M= 98.5
								9	0.5872	98.167	-0.275243	0.0757585				8	0.5931	94.2398	-1.93215	3.73319	(AV = 98.5 – x̅ + ks)
								10	0.5982	100.006	1.56372	2.44521	AV=	3.05517		9	0.6108	97.0522	0.880271	0.774877	k = 2.4
								average weigt 10 tab	0.58885	98.4429						10	0.6076	96.5438	0.371811	0.138244
											∑(X-x̅)²	14.0443				average weight of 10 tabs	0.60526	96.172				A.V=	7.11735
									x̅=	98.4429									∑(X-x̅)²	35.84
																	x̅=	96.172
								weight of individual tablets
								Miral para P003		x	X-x̅	X-x̅²				weight of individual tabs
								1	0.649	101.31	-0.663433	0.440144				pyrego 009		x	X-x̅	X-x̅²
								2	0.6412	100.093	-1.88103	3.53827	S.D(s)=	1.23992		1	0.6016	100.997	2.05654	4.22936
								3	0.6579	102.699	0.725874	0.526893				2	0.5934	99.6205	0.679917	0.462288	S.D(s)=	3.09504
								4	0.6615	103.261	1.28784	1.65853	If x̅)>101.5%, then			3	0.5905	99.1336	0.193063	0.0372733
								5	0.6523	101.825	-0.148297	0.0219919	M = 101.5%			4	0.6052	101.601	2.66091	7.08045	AV = |M-x̅ + KS
								6	0.6613	103.23	1.25662	1.5791	(AV = x̅ – 101.5 + ks)			5	0.6016	100.997	2.05654	4.22936	Where 98.5%≤ x̅ ≤ 101.5%
								7	0.6577	102.668	0.694654	0.482544	k = 2.4			6	0.5921	99.4023	0.461672	0.213141	so M= 98.5
								8	0.657	102.559	0.585382	0.342672				7	0.5517	92.6199	-6.32071	39.9514	AV = KS
								9	0.6558	102.372	0.39806	0.158452	AV=	3.44939		8	0.611	102.575	3.63462	13.2105	k = 2.4
								10	0.6388	99.7179	-2.25567	5.08806				9	0.5671	95.2052	-3.73535	13.9528
								Average weight of 10 tabs	0.65325	101.974						10	0.5793	97.2534	-1.6872	2.84665	A.V=	7.42809
											∑(X-x̅)²=	13.8367				average weight of 10 tabs	0.58935	98.9406
									x̅=	101.974								x̅= 98.94058534
																			∑(X-x̅)²	86.2133
								weight of individual tabs
								panadol 004		x	X-x̅	X-x̅²
								1	0.5477	83.5533	-17.78	316.13				weight of individual tabs
								2	0.6881	104.972	3.63839	13.2379	S.D(s)=	6.28759		singa 10		x	X-x̅	X-x̅²
								3	0.6754	103.034	1.70097	2.89329				1	0.5712	99.9945	-0.55144	0.304087
								4	0.675	102.973	1.63994	2.68942	AV = |M-x̅ + KS			2	0.5785	101.272	0.726501	0.527804	S.D(s)=	0.788237
								5	0.6768	103.248	1.91454	3.66546	Where 98.5%≤ x̅ ≤ 101.5%			3	0.5729	100.292	-0.253838	0.0644336
								6	0.6798	103.706	2.3722	5.62733	so M= 98.5			4	0.5812	101.745	1.19916	1.43799	Where 98.5%≤ x̅ ≤ 101.5%
								7	0.6793	103.629	2.29592	5.27126	AV = KS			5	0.5761	100.852	0.306356	0.0938539	so M= 98.5
								8	0.6742	102.851	1.5179	2.30403	k = 2.4			6	0.5743	100.537	-0.00875302	7.66154e-05	AV = KS
								9	0.6758	103.095	1.76199	3.1046	AV=	15.0902		7	0.5754	100.73	0.183813	0.0337874	k = 2.4
								10	0.6704	102.272	0.938201	0.880221				8	0.5672	99.2943	-1.25168	1.56671
								average weight of 10 tabs	0.66425	101.333						9	0.5783	101.237	0.691489	0.478157	AV =	1.89177
											∑(X-x̅)²=	355.804				10	0.5684	99.5044	-1.04161	1.08495
									x̅=	101.333						average weight of 10 tab	0.57435	100.546
								weight of individual tabs											∑(X-x̅)²=	5.59185
								panatol 005		x	X-x̅	X-x̅²
								1	0.6318	102.295	1.94617	3.78757				weight of individual tabs
								2	0.6184	100.126	-0.223437	0.0499241	S.D(s)=	1.49391		bristol paraccetamol p011		x	X-x̅	X-x̅²
								3	0.6133	99.2999	-1.04918	1.10078	Where 98.5%≤ x̅ ≤ 101.5%			1	0.5724	99.358	1.57612	2.48416
								4	0.6156	99.6723	-0.676787	0.458041	AV = |M-x̅ + KS			2	0.5643	97.952	0.170112	0.028938	S.D(s)=	1.27631
								5	0.6222	100.741	0.391824	0.153526				3	0.5584	96.9279	-0.854019	0.729349
								6	0.6245	101.113	0.764219	0.584031	so M=98.5			4	0.5647	98.0215	0.239544	0.0573814	x̅<98.5%, then
								7	0.627	101.518	1.169	1.36655	AV = KS			5	0.5629	97.709	-0.0729024	0.00531477	AV = |M-x̅ + KS
								8	0.6094	98.6685	-1.68064	2.82453	k = 2.4			6	0.5624	97.6222	-0.159693	0.0255019	so M= 98.5
								9	0.6043	97.8428	-2.50638	6.28194	AV=	3.58539		7	0.5694	98.8373	1.05538	1.11382
								10	0.6313	102.214	1.86521	3.47902				8	0.5651	98.0909	0.308977	0.0954667	(AV = 98.5 – x̅ + ks)
								average weight of 10 tabs	0.61978	100.349						9	0.5456	94.7061	-3.07586	9.46093	k=2.4
											∑(X-x̅)²=	20.0859				10	0.568	98.5943	0.812363	0.659934
								weight of individual tablets								average weight of 10 tab	0.56332	97.7819			A.V=	3.78123
								HTC NOVA -006		x	X-x̅	X-x̅²							∑(X-x̅)²=	14.6608
								1	0.6948	99.2561	-0.117142	0.0137222
								2	0.6964	99.4846	0.111427	0.0124161	S.D(s)=	2.07709		weight of individual tabs
								3	0.6934	99.0561	-0.317139	0.100577				Aura paraccetamol P012		x	X-x̅	X-x̅²
								4	0.6957	99.3846	0.0114284	0.000130609	Where 98.5%≤ x̅ ≤ 101.5%			1	0.6125	97.7788	-1.03286	1.06681
								5	0.6961	99.4418	0.0685707	0.00470194	AV = |M-x̅ + KS			2	0.6123	97.7469	-1.06479	1.13378	S.D(s)=	0.63057
								6	0.6597	94.2418	-5.13137	26.331	so M=98.5			3	0.6222	99.3273	0.515634	0.265878
								7	0.7059	100.842	1.46856	2.15666	AV = KS			4	0.6204	99.04	0.228284	0.0521134	Where 98.5%≤ x̅ ≤ 101.5%
								8	0.7015	100.213	0.839991	0.705585	k = 2.4			5	0.6223	99.3433	0.531598	0.282596	AV = |M-x̅ + KS
								9	0.6955	99.3561	-0.0171427	0.000293871				6	0.6203	99.024	0.21232	0.0450797	so M= 98.5
								10	0.7172	102.456	3.08282	9.5038	AV=	4.98503		7	0.6169	98.4813	-0.330453	0.109199	AV = KS
								avverage weight of 10 tabs	0.69562	99.3732						8	0.6217	99.2475	0.435814	0.189934	k=2.4
											∑(X-x̅)²=	38.8289				9	0.6181	98.6728	-0.138886	0.0192893
																10	0.623	99.4551	0.643345	0.413893	A.V=	1.51337
								weight of individual								average weight of 10 tab	0.61897	98.8117
								MIKALGIN - P007		x	X-x̅	X-x̅²							∑(X-x̅)²=	3.57857
								1	0.6029	97.7216	0.447357	0.200129
								2	0.6065	98.3051	1.03087	1.06269	S.D(s)=	1.13689		weight of individual tabs
								3	0.5946	96.3763	-0.897956	0.806326				Jianggxi paracetamol P013		x	X-x̅	X-x̅²
								4	0.6039	97.8837	0.609443	0.371421	x̅<98.5%, then			1	0.5363	99.6877	-0.845757	0.715304
								5	0.609	98.7104	1.43608	2.06233	AV = |M-x̅ + KS			2	0.5704	106.026	5.49277	30.1705	S.D(s)=	3.18274
								6	0.6031	97.7541	0.479775	0.230184	so M= 98.5			3	0.5452	101.342	0.80858	0.653802
								7	0.589	95.4686	-1.80564	3.26033	(AV = 98.5 – x̅ + ks)			4	0.514	95.5426	-4.99089	24.909	Where 98.5%≤ x̅ ≤ 101.5%
								8	0.6052	98.0944	0.820155	0.672654	k = 2.4			5	0.5403	100.431	-0.102234	0.0104519	AV = |M-x̅ + KS
								9	0.5899	95.6145	-1.65976	2.7548	A.V =	3.95427		6	0.5377	99.948	-0.585524	0.342838	so M= 98.5
								10	0.5973	96.814	-0.460324	0.211898				7	0.5348	99.4089	-1.12458	1.26467	AV = KS
								average weight of 10 tabs	0.60014	97.2743						8	0.5209	96.8252	-3.70832	13.7516	k=2.4
											∑(X-x̅)²=	11.6328				9	0.5642	104.874	4.34031	18.8383
																10	0.5447	101.249	0.71564	0.512141	A.V=	7.63858
																average weight of 10 tab	0.54085	100.533
																			∑(X-x̅)²=	91.1687

## Sheet: dissolution
Samples	S1																																		S2
	vess1-1	vess1-2	vess1-3	aver. Vess1	vess2-1	vess2-2	vess2-3	aver. Vess2	vess3-1	vess3-2	vess3-3	aver. Vess3	vess4-1	vess4-2	vess4-3	aver. Vess4	vess5-1	vess5-2	vess5-3	aver. Vess5	vess6-1	vess6-2	vess6-3	aver vess6		%dissoV1	%dissoV2	%dissV3	%dissV4	%dissV5	%dissV6	Average %dissolution	standard deviation	samples	%dissoV1	%dissoV2	%dissV3	%dissV4	%dissV5	%dissV6	Average	standard deviation	S2: An average of 12 units (S1+S2)
P001	0.5098	0.5113	0.511	0.5107	0.5116	0.5143	0.5211	0.515667	0.5624	0.5545	0.5514	0.5561	0.5502	0.5494	0.5499	0.549833	0.5181	0.5208	0.5216	0.520167	0.5211	0.5218	0.5218	0.521567		95.2354	96.1616	103.702	102.533	97.0008	97.2618	98.6491	3.55233	P001
P002	0.519	0.52	0.5202	0.519733	0.5199	0.5202	0.521	0.520367	0.537	0.5361	0.5363	0.536467	0.5357	0.5356	0.5354	0.535567	0.502	0.5019	0.5073	0.503733	0.5309	0.5277	0.526	0.5282		96.92	97.0381	100.04	99.8726	93.9363	98.4988	97.7177	2.28237	P002
P003	0.5088	0.5099	0.5105	0.509733	0.5103	0.5112	0.5117	0.511067	0.53115	0.5316	0.5309	0.531217	0.5297	0.5287	0.5288	0.529067	0.5118	0.5199	0.5213	0.517667	0.5224	0.5224	0.5246	0.523133		95.0552	95.3038	99.0614	98.6605	96.5346	97.554	97.0282	1.68432	P003
P004	0.5588	0.5586	0.5581	0.5585	0.5574	0.5561	0.5558	0.556433	0.555	0.5545	0.5547	0.554733	0.5414	0.5441	0.5438	0.5431	0.5421	0.5412	0.5418	0.5417	0.5398	0.5377	0.537	0.538167		104.149	103.764	103.447	101.277	101.016	100.357	102.335	1.63322	P004
P005	0.5253	0.5252	0.526	0.5255	0.5262	0.5265	0.5265	0.5264	0.5271	0.5278	0.5282	0.5277	0.5786	0.5738	0.5656	0.572667	0.5605	0.5568	0.5542	0.557167	0.5737	0.5741	0.5748	0.5742		97.9953	98.1632	98.4056	106.791	103.901	107.077	102.055	4.3818	P005
P006	0.4527	0.4529	0.453	0.452867	0.4337	0.4325	0.4323	0.432833	0.4457	0.4446	0.445	0.4451	0.445	0.445	0.4451	0.445033	0.4454	0.4454	0.4453	0.445367	0.4494	0.447	0.4465	0.447633		84.4507	80.7148	83.0023	82.9899	83.0521	83.4747	82.9474	1.22784	P006
P007	0.4869	0.4858	0.4856	0.4861	0.4861	0.4856	0.4861	0.485933	0.528	0.5282	0.5283	0.528167	0.5287	0.5286	0.529	0.528767	0.515	0.5122	0.5121	0.5131	0.5092	0.5079	0.5076	0.508233		90.648	90.6169	98.4926	98.6045	95.683	94.7754	94.8034	3.56726	P007
P008	0.4733	0.469	0.4664	0.469567	0.5026	0.4995	0.4988	0.5003	0.4982	0.4979	0.4976	0.4979	0.4933	0.4904	0.4897	0.491133	0.4897	0.4897	0.4895	0.489633	0.4894	0.4895	0.4896	0.4895		87.5649	93.296	92.8485	91.5866	91.3069	91.2821	91.3142	2.02061	P008
P009	0.4883	0.49	0.4903	0.489533	0.4909	0.4889	0.4892	0.489667	0.4451	0.4482	0.446	0.446433	0.4442	0.4437	0.4434	0.443767	0.4608	0.4608	0.4615	0.461033	0.4622	0.4624	0.4628	0.462467		91.2883	91.3131	83.251	82.7537	85.9736	86.2409	86.8034	3.75437	P009
P010	0.4514	0.4524	0.4528	0.4522	0.4531	0.4528	0.4498	0.4519	0.4616	0.4617	0.4616	0.461633	0.462	0.4625	0.4627	0.4624	0.4564	0.4577	0.4558	0.456633	0.4561	0.456	0.4558	0.455967		84.3263	84.2704	86.0855	86.2284	85.1531	85.0287	85.1821	0.836515	P010
P011	0.5184	0.5157	0.515	0.516367	0.5085	0.5097	0.5102	0.509467	0.5108	0.5116	0.5123	0.511567	0.5125	0.5128	0.5131	0.5128	0.525	0.5216	0.522	0.522867	0.5219	0.5219	0.5228	0.5222		96.2922	95.0054	95.397	95.627	97.5043	97.38	96.201	1.04899	P011
P012	0.101	0.1003	0.1001	0.100467	0.0998	0.0991	0.0988	0.0992333	0.0981	0.0983	0.0989	0.0984333	0.1019	0.1039	0.105	0.1036	0.1058	0.106	0.1073	0.106367	0.1086	0.1104	0.1116	0.1102		18.735	18.5051	18.3559	19.3193	19.8353	20.5501	19.2168	0.854476	P012	18.735	20.0528	40.1057	19.0272	20.6682	20.7428	23.222	8.31265	21.2194			5.7568
P013	0.4945	0.4932	0.4904	0.4927	0.4878	0.4873	0.4867	0.487267	0.5181	0.5206	0.5206	0.519767	0.5208	0.5211	0.5206	0.520833	0.5198	0.5198	0.52	0.519867	0.5204	0.5334	0.538	0.5306		91.8788	90.8656	96.9262	97.1251	96.9448	98.9464	95.4478	3.26235	P013
P014	0.3362	0.3443	0.347	0.3425	0.3478	0.3487	0.3485	0.348333	0.3549	0.3519	0.3531	0.3533	0.3547	0.3563	0.3568	0.355933	0.3574	0.3579	0.378	0.364433	0.3577	0.3582	0.3582	0.358033		63.8695	64.9573	65.8834	66.3745	67.9596	66.7661	65.9684	1.42838	P014	62.5828	61.9922	81.2929	62.359	45.1655	44.0591	59.5753	13.7309	62.7718			9.53166
P015	0.5185	0.5201	0.5207	0.519767	0.521	0.521	0.5203	0.520767	0.5251	0.5262	0.5261	0.5258	0.5262	0.5266	0.5268	0.526533	0.5321	0.5316	0.5314	0.5317	0.5313	0.5315	0.5312	0.531333		96.9262	97.1127	98.0513	98.188	99.1515	99.0831	98.0855	0.941677	P015
